# Supplementary material for: Effect of Bi2MoO6 Morphology on Adsorption and Visible-Light-Driven Degradation of 2,4-Dichlorophenoxyacetic Acid
Source: Molecules. 2024 Jul 10;29(14):3255. doi: 10.3390/molecules29143255 (PMC11278676; doi:10.3390/molecules29143255)
Supplement: Supplementary file 1 [file molecules-29-03255-s001.zip]

Archive with 1 entries (1 files):
- molecules-3025780-supplementary.pdf
